# Supplementary material for: Inhibiting the Interaction Between Phospholipase A2 and Phospholipid Serine as a Potential Therapeutic Method for Pneumonia
Source: Curr Issues Mol Biol. 2025 Jul 4;47(7):516. doi: 10.3390/cimb47070516 (PMC12293276; doi:10.3390/cimb47070516)
Supplement: Supplementary file 1 [file cimb-47-00516-s001.zip]

Archive with 1 entries (1 files):
- cimb-3637644-supplementary.pdf
